# Supplementary material for: Biological Activities of In-House Developed Haloxylon griffithii Plant Extract Formulations
Source: Plants (Basel). 2021 Jul 13;10(7):1427. doi: 10.3390/plants10071427 (PMC8309412; doi:10.3390/plants10071427)
Supplement: Supplementary file 1 [file plants-10-01427-s001.zip]

Archive with 1 entries (1 files):
- plants-1229745-supplementary.pdf
